# Supplementary material for: Differences in anthropometric variables and muscle strength in relation to competitive level in male handball players
Source: PLoS One. 2021 Dec 9;16(12):e0261141. doi: 10.1371/journal.pone.0261141 (PMC8659418; doi:10.1371/journal.pone.0261141)
Supplement: S1 Data — (CSV) [file pone.0261141.s001.csv]

M_C: body mass [kg]
B_V: body height [cm]
DA3_DA3: Arm span [cm]
B_Vs: Sitting height [cm]
B_TRO: Lower limb height [cm]
A_DA3: Upper limb length [cm]
A_R: Arm length [cm]
R-STY: Forearm length [cm]
STY_DA3: Hand length [cm]
A_A: Biacromial breadth [cm]
IC_IC: Biiliocristal breadth [cm]
MR_MU: Hand breadth [cm]
CL_CM: Humerus breadth [cm]
EPL_EPM: Femur breadth [cm]
AG_R: Arm girth relaxed [cm]
AG_F: Arm girth flexed/tensed [cm]
F_G: Forearm girth [cm]
T_G: Thigh girth [cm]
C_G: Calf girth [cm]
S_SF: Subscapular skinfold [mm]
SS_SF: Supraspinale skinfold [mm]
T_SF: Triceps skinfold [mm]
FA_SF: Forearm skinfold [mm]
TH_SF: Thigh skinfold [mm]
C_SF: Calf skinfold [mm]
S_RH: Hand grip strength R [kg]
S_LH: Hand grip strength L [kg]
S_B: Back strength [kg]
FMpct: Fat percent [%]
GROUP CODE	SEX	AGE	years_of_training	M_C	B_V	B_TRO	B_Vs	DA3_DA3	A_A	IC_IC	MR_MU	CL_CM	EPL_EPM	AG_R	AG_F	F_G	T_G	C_G	S_SF	T_SF	FA_SF	SS_SF	TH_SF	C_SF	S_RH	S_LH	S_B	Endomorphy	Mesomorphy	Ectomorphy	FMpct	A_DA3	A_R	R_STY	STY_DA3
1	1	20.59	9	75	182.7	93	96.7	175.3	41.4	26.7	7.9	6.6	9.9	27.5	32	27	59	36.5	9.2	5	2.2	6.4	8.01	4.4	55	57	175.00	1.8	3.9	3.1	17.4	85.7	36.7	28.4	20.6
1	1	24.22	13	98.4	197.5	106.5	100.5	204.5	44.5	31	8.8	7.4	10.5	34	37	29.5	63.5	39	8.2	3.8	2.4	11	7.51	4	50	56	135.00	1.9	4.4	2.7	14.9	77.8	34.9	25	17.9
1	1	38.32	25	98.8	189	100.3	99.5	194.3	44.6	31.5	9.2	8	11	38.5	42	31	65	42	10.4	3.2	2.6	11.4	10.21	6	59	42	139.60	2.2	7.7	1.3	13.3	77.2	33.8	26.1	17.3
1	1	24.55	13	110.2	186.5	98.5	94	194.5	44	31	9.2	8.3	11.2	36.5	39	30.5	72	47.5	13.4	4	3	15	9.07	5.2	55	46	140.00	3	8.7	0.4	22.1	81.7	36.1	27.6	18
1	1	39.73	25	90	192.5	105.5	98.3	198	47.5	32	9.5	8	11	36	39	29	63.5	38	15.4	7.6	3	15.8	11.75	7	76	62	160.00	3.5	6	2.9	17.5	85.8	36.8	28.5	20.5
1	1	31	20	86.5	183.5	96	99	190	46.5	32.3	9.2	8	10.5	31	34	28.5	57	40	7.2	4.3	2.1	8.4	5.72	2.4	76	75	184.00	1.7	6.3	1.8	15.4	82.7	36	28.3	18.4
1	1	38.06	28	88	180	95.5	96.2	183.5	43.5	29.5	9	7	10.4	34	37	29	60	37.5	13.8	4.2	2.8	15	8.01	4.4	79	73	183.00	3.2	6	1.1	12.9	82.3	36.8	26.6	18.9
1	1	28.77	10	87.4	185	101	95	192	41	29.3	9	6.9	10.1	30.5	35	28.5	60	42	10.4	4.2	2.8	13.4	8.53	4.8	74	64	182.00	2.6	5.4	1.9	21.1	83.7	35	27.1	21.6
1	1	30.94	20	98	200	106.4	103.8	209	44	31.5	9.3	7.8	11	34	36	29	60.5	39	8	5.4	3.2	8	9.34	5.4	65	56	162.00	1.7	4.5	3.2	21.3	83.4	35.8	26.8	20.8
1	1	33.15	23	90	187	99.5	100	192	43	31	9.3	8.1	10.3	34	37.5	30.5	61.5	40.5	8.6	3.2	2.8	7.8	8.53	4.8	57	60	159.00	1.8	7.9	0.7	7.8	76.9	32.7	26.1	18.1
1	1	30.31	11	92	189.5	101.5	97.5	194	43	31	8.5	7	10.4	33.5	37	29	62	42.5	7.8	3.4	2.4	6.8	7.27	3.8	63	62	172.00	1.5	5.6	2.1	17.3	79.6	34.2	27.3	18.1
1	1	31.46	22	98.5	182	98	95.5	188.5	45	31.2	9.8	7.2	10.4	36	40	30	64	42.5	12	2.8	2.6	17.2	7.27	3.8	60	65	165.00	1.7	4.2	3.7	23.2	85.6	37	28	20.6
1	1	38.3	25	100.9	182	98.5	94	189	45	32	9.2	7.8	10.5	35.8	39	30.8	64.4	43.8	13.8	4.2	3.2	18	10.21	6	50	50	146.00	3.4	7.9	0.5	13.7	85.4	36.6	27.2	21.6
1	1	35.7	26	97.5	187.5	100	97.5	204	47	31	9.8	8	10.7	35.5	40	31	65.5	38.5	7.2	3.6	3	7.2	8.79	5	73	54	167.00	1.5	6.8	1.2	12.5	77.8	35.1	25.1	17.6
1	1	22.9	10	119.7	207	115.5	105	215	48.5	34.5	9.8	8	11	37	40.5	32	65	44.5	11	3.2	3.1	12.2	10.21	6	53	35	142.00	2.1	5.5	2.2	16.8	81.2	35.4	26.3	19.5
1	1	35.37	23	114	192.5	100	106.2	198	47.3	32.5	10.4	8.5	11.5	40	44	33.5	70	44.5	11.4	5	4	13	7.76	4.2	65	61	181.00	2.6	8.8	0.8	10.1	88.4	38	28.2	22.2
1	1	23.18	13	103	192.3	101.6	101.9	197.9	43.9	32.7	9.6	8.3	11	35	39.9	33	65	43.5	10.4	7.8	3	9	12.07	7.2	57	50	162.00	2.4	7.3	1.4	32.6	78.5	34.5	26.7	17.3
1	1	19.32	9	71.4	178.5	93.6	92.5	182.8	40.6	26	8.2	6.8	10.2	28.4	32.5	27.4	54	36.1	6.2	3.6	2.6	6.4	6.36	3	53	44	146.30	1.4	4.9	2.9		82.4	35.3	27.2	19.9
1	1	26.26	15	75.5	180	98	93	193	45	30.5	9.3	7	9.2	30.5	32	28	60	37	8	4.2	3	9	6.36	3	60	66	150.00	1.9	4.3	2.6	18.4	80.4	35.3	25.6	19.5
1	1	23.02	12	85	191.4	99.4	96	191.3	43.4	26.5	8.7	7.2	10	28	33	26.5	57	38	8	4	2.2	7	8.27	4.6	50	45	136.00	1.5	3.8	3.3	19.4	81.5	35.7	27.7	18.1
2	1	19.79	10	73	180	95	97	180.7	43	29.5	8.6	7.5	10.3	28	31	28	54	37	7.8	3.8	2.8	5.2	6.36	3	51	43	147.00	1.4	5.2	2.9	14.1	83.9	36.4	26.7	20.8
2	1	22.22	12	78.3	179.5	96	96.5	181.5	43.5	30	8.8	7.6	10.3	31	33	28	58	38	10.4	4.2	3.2	14	6.80	3.4	76	68	182.00	2.7	5.9	2.1	17.5	81.3	34.7	26.5	20.1
2	1	28.39	12	106.3	187	102	98	191	46	31.5	10	8	11	35	38	32	71	44	14	3	3	8.8	8.79	5	33	32	121.00	2.3	7.6	0.6	23.7	83.7	36.9	28.8	18
2	1	24.87	12	107.7	197	106.5	103	202	47	29.5	8.8	7.5	11.3	36.5	40	30	70	45	13.4	4.2	4.4	14.2	10.81	6.4	43	34	100.00	2.8	6.5	1.7	17.9	80.4	34.7	25.4	20.3
2	1	22	12	82.3	179.5	95.5	96.5	188	42	30.7	8.6	7.2	10.2	33	36.5	28	59	37.5	11.4	3.8	3.2	11.6	8.27	4.6	75	69	165.00	2.6	6	1.6	19.4	82.8	36.7	25.8	20.3
2	1	24.07	11	80.4	185.5	98	98	199	46	26.7	8.7	6.8	9.5	31	33	28	58	39	7	4	2.6	6	6.14	2.8	47	37	107.00	1.4	4.1	2.9	14.3	76	33.4	24	18.6
2	1	24.87	15	110.4	196.5	107	98	199	48.5	34	9.5	8	11	34.5	37	30	66	41	9.8	3	3.2	14.6	7.76	4.2	65	69	150.00	2.4	5.7	1.4	20.1	89.5	39.5	28.5	21.5
2	1	24.02	14	94.2	184.5	93.5	96.5	188.5	45.5	30.5	8.4	7	10.5	33	36	29	68	42	15.8	4.2	4.2	16	8.01	4.4	65	60	150.00	3.4	6	1.1	18.5	83.5	36.3	28.4	18.8
2	1	26.11	16	86.5	177	87.5	97	174	43.7	30	8	7	10.5	32.5	35.5	28	60	40.4	15.4	2.8	3.8	16	9.91	5.8	60	55	150.00	3.4	6.7	0.9	21.8	82.5	34.5	27	21
2	1	19.18	8	77.5	182.5	96	96	184.5	43	28	8.8	7.3	10	31.5	37	28.5	52.5	38.5	6.4	5	3.4	6.4	9.07	5.2	58	56	165.00	1.5	4.6	2.7	16	87.3	38.3	28	21
2	1	20.94	10	81.4	182.5	96	96	184.5	43	28	8.8	7.3	10	35	37.5	29	60	39.5	8.4	3	3	9.2	6.58	3.2	65	60	150.00	1.8	6.2	2.2	18.3	81.7	35.2	25.8	20.7
2	1	20.07	8	91	190	96.5	100.6	185.2	40.7	27.4	9.3	7.2	10	35	39	34	63	42	7.4	3.8	2.4	5	6.36	3	53	50	135.00	1.2	5.8	2.3	11.4	78.8	34.3	24.3	20.2
2	1	19.49	10	87.3	189	101	100.5	186.5	42.5	29.7	9.5	7.8	10	33.5	37.5	30.3	59.5	42.5	7.4	3.4	2.6	5.8	6.36	3	65	60	180.00	1.3	6.2	2.6	8.6	83.5	36.5	27	20
2	1	19.86	10	80	188	103	99.4	193.5	40.1	27.5	8	7.4	9.9	31	33.5	29	57	39	9.7	4.8	3.3	15.3	8.27	4.6	62	55	145.00	3	4.6	3.4	22.8	89.5	37.5	29	23
2	1	20.24	8	86	182	95.5	95.5	193.3	45	31	8.8	7.5	10.9	30	35	29	63	40	10	6	4.6	10.4	10.21	6	59	52	125.00	2.7	6.5	1.6	24.9	82.5	35	26.5	21
2	1	19.31	10	92.6	189	102	98	202	47.5	32.5	9.3	8	11.3	33.5	38.5	30	62	39	10.2	4	3	6.8	8.01	4.4	30	35	143.00	1.8	3.8	2	18.9	83	36	26.5	20.5
2	1	27.51	17	95.3	191	103.5	96	192	43.5	32	9	7.6	10.3	34.5	38	30.5	63	40	9.4	4.8	3.4	10	8.27	4.6	65	65	187.00	2.1	5.6	2	21.8	80.5	35	25	20.5
2	1	18.54	8	93.7	189	101.2	101	190.5	45.3	33	8.4	8	11.3	33	35	30	62.5	43	11.2	5	2.4	9	7.27	3.8	50	50	130.00	2.2	6.7	1.9	15.7	83.5	36.6	26.4	20.5
2	1	22.42	10	68.5	174.5	93.8	92	178.5	38.5	26	8.3	6.5	9	31	34	27	55	37.5	11	3.8	4	9	6.58	3.2	39	38	144.00	2.3	4.9	2.6	13.5	88.5	37.3	29.8	21.4
2	1	20.01	10	102	187.6	102	98.5	190.3	43.5	31.5	9.6	8.4	11.4	33	36.8	32	68	44	12.4	5.8	3.6	11	12.40	7.4	55	60	180.00	2.7	7.8	1		93.5	39.5	32	22
3	1	19.24	6	98	190.5	97.5	102.5	187.5	44.5	32	9	7.2	11.2	33	37.5	31	66.5	42	13	4.6	5.5	28	12.73	7.6	71	60	121.00	4.2	6.1	1.7	21.4	87	37	27.5	22.5
3	1	20.48	7	105	193.5	101.2	100.4	199	47	32.4	9.5	8	10	36	40	30.5	66	44	15	6	4	15.4	8.27	4.6	28	30	90.00	3.3	4.4	1.4		84	35.9	26.3	21.8
3	1	20.97	9	63	174.5	93.8	92	178.5	38.5	26	8.3	6.5	9	28	32	26	52	36	9.2	7	3.2	9.2	8.79	5	70	59	215.00	2.5	3.9	3.5		76.7	34	25.2	17.5
3	1	35.61	26	90	182	99	94.5	191	45.8	30.5	9.9	8	11	34	36	30	64	41	9.2	3.2	2.6	6.6	10.21	6	45	47	134.00	1.7	7.3	1.2	12	81.5	35	25.2	21.3
3	1	21.2	10	80	180.4	91.5	96.5	175	37	27.2	8.1	7	9.7	33.5	36	30	57.5	40	8.4	4.8	2.8	8.6	8.53	4.8	41	34	114.00	2	5.7	2.1	10.8	84.6	37.2	27.1	20.3
3	1	20.3	10	84	178.5	87.7	97	178.4	41.9	27.8	8.2	7.4	10.4	33	38	30.5	60	40	7.8	5.8	3.2	5.4	10.21	6	35	31	106.00	1.7	7.1	1.3	16.2	77	33	24.8	19.2
3	1	19.77	10	82.6	180.6	93.7	98.5	184.9	45.2	29.3	8.8	7	10	31	35.5	29	59.5	40.5	8	7.2	4	15.4	11.75	7	50	50	150.00	2.9	5.8	1.8	18.8	77.5	32.7	26.3	18.5
3	1	20.11	10	75.2	184	100	96	191	42.8	28	8.6	7	10.1	27	31	27	56	35	10	3.2	3	8.4	9.07	5.2	47	43	123.00	2.1	3.8	3.3	21.3	84.5	37.5	27	20
3	1	20.79	11	87	180.5	96	94.4	183	44	31	8.3	7.4	10.6	32	34	28	61	40	11	4	3.2	11	12.07	7.2	68	57	125.00	2.6	6.2	1.2	25.7	86.2	38	28.5	19.7
3	1	19.97	9	87	189.5	97.7	99	193.5	41.7	31.2	8.2	7	9.7	32	34.5	29	62	41	10	8	4	9.4	10.21	6	70	48	156.00	2.4	4.3	2.9		80.2	34.7	26.5	19
3	1	23.8	8	85.1	189.5	97.7	99	193.5	41.7	31.2	8.2	7	9.7	33.3	35.5	29	60.5	40	9.8	5.6	2.8	7.8	11.75	7	64	48	152.00	2	4.4	3	18.7	83	35.7	27.5	19.8
3	1	19.43	7	95.8	197	102	103	193.4	43.1	29.6	9.3	7.5	10.7	32	38	31	64	41	10.8	6.4	3	13	20.92	11.8	80	80	167.00	2.6	5	2.9	20.3	84.5	35	28.5	21
3	1	20.2	11	82.1	182.5	91.4	97.6	185.8	43	27.7	9.5	7.5	11.3	31.3	35.3	29	57.2	39.4	7.2	5.4	3.2	4.8	6.58	3.2	58	56	155.00	1.5	6.6	2.2	13.2	79.8	34.7	25.4	19.7
3	1	19.69	8	90	195.7	104	102.5	193	42.5	31.5	9	7.6	10.3	30	36	32	60	39	8	3.8	3	10.2	6.58	3.2	58	49	155.00	1.8	4.5	3.4	18.3	74.8	31.5	23.8	19.5
3	1	20.29	9	89	170.8	85.7	93.7	173	40	27.1	9.3	7.3	10.5	33	35.5	31	63.2	45.5	14.8	18.6	5	10.8	16.74	9.8	57	53	150.00	4.5	8.2	0.1	18.9	81.2	34	27	20.2
3	1	19.6	8	73.9	179.1	93.5	97	178.3	40	28.5	7.9	6.7	9.2	30.5	34	28	55	38	7.8	9.6	3.2	5.4	11.43	6.8	58	39	157.00	2.1	4.5	2.7		81.2	34	27	20.2
3	1	19.91	9	84.7	183.3	93.7	98	185	43.1	28.8	9	7.3	10.5	32.2	36.4	28.2	62	39.7	10	6.8	4	16.2	11.75	7	50	48	165.00	3.1	6.1	2	20.5	80.7	33.8	25.5	21.4
3	1	24.99	9	83.7	175.5	92.7	93.5	177.6	43.3	29.8	9.7	7.5	9.8	32.2	35.6	29.3	62.5	39.3	10.2	7	6.8	18	10.81	6.4	58	49	148.00	3.5	6.6	0.9		80.5	33.5	25.5	21.5
3	1	19.96	12	82.6	184.3	99	97.6	186	41.2	28.9	8.2	7.1	10	27.5	32.5	27.5	60	40.5	7.4	5	3.6	7	7.76	4.2	58	54	149.00	1.7	4.9	2.4	16.4	78.7	35.1	25.9	17.7
3	1	19.01	10	77.3	185.6	94.7	100.3	182.6	37.8	26.7	8.8	6.4	10.1	30	35	28.5	60	38	6.4	4	2.4	5	6.58	3.2	47	42	145.00	1.2	4.1	3.3		85.7	36.9	27.6	21.2
3	1	20.4	10	70	182.6	94	96.7	180.4	40	26.9	9.2	7.9	10.2	28	30	25	54	35	8.4	7	3	4	7.51	4	55	50	145.00	1.7	5.1	3.9	16.1	86.3	36.8	29	20.5
3	1	20.2	10	77	178.3	92	93.5	176.1	42	27.9	8.6	6.9	9.8	29.5	31.3	27	59	38	12	5.6	5	12.4	11.75	7	48	40	137.00	2.9	4.7	2.1	20.4	79.5	34	26	19.5
3	1	20.2	10	73.9	180	92	94.3	178	39	26.8	8	6.5	10.8	31.5	32.2	26.5	59.5	37.8	10	9.8	5.4	14	13.41	8	50	48	150.00	3.3	4.8	2.8	23.6	82.2	34.2	28.3	19.7
3	1	21.1	10	79.9	182	99	98.1	174.2	44	28	7.8	6.5	10.2	30	34.9	27.4	61.5	42.5	9.8	4.6	2.4	12	10.21	6	43	39	130.00	2.5	5.6	2.4	16	76	31.7	25.8	18.5
3	1	20.4	10	87.5	193.5	94.2	104.2	196.2	43.6	29.3	9.1	7.3	9.7	32.3	35.4	29.2	61.2	44	6.6	2.8	2.4	8.8	7.27	3.8	47	39	133.00	1.4	4.9	3.3	20.3	82.6	35.8	26.7	20.1
3	1	18.89	10	76	187.7	101.5	97.5	189	42	29	8.8	7.4	10.2	31	37	29	63	40	7.8	5	3	5	9.34	5.4	60	56	140.00	1.5	5.6	3.9	19.7	79.5	34.5	26.5	18.5
3	1	20.48	10	107	195	103	103	203	49	30.5	9.4	8	10	36	40	31	64	40.5	16	3.4	4	11	9.07	5.2	46	46	157.00	2.7	5.7	1.5	25.9	85	36.5	28	20.5
3	1	20.6	11	78.3	192.5	101	100	192.5	46	27.5	9.7	7.5	10.3	32	36	31	56	41	7.4	5.2	3.6	5.8	8.79	5	60	66	179.00	1.5	5.1	4.4	11.7	76	31.7	25.8	18.5
3	1	19.21	13	70.3	179	91	94	176	37.2	26	8.2	6.3	9.2	30.8	34	27.5	55	33.4	9	6.4	2.6	5.8	6.80	3.4	66	69	184.00	1.9	3.6	3.2	15.6	79.8	34	25.5	20.3
3	1	26.54	12	88	175	93.3	91	183.6	43.4	27.5	8.3	6.9	9.7	34	39	31	64	42	13.4	5.2	4	10.4	14.12	8.4	42	43	140.00	2.9	7.2	0.6	21.6	80.9	35	25.5	20.4
